# Supplementary material for: Molecular characterisation and morphological description of two new species of Hepatozoon Miller, 1908 (Apicomplexa: Adeleorina: Hepatozoidae) infecting leukocytes of African leopards Panthera pardus pardus (L.)
Source: Parasit Vectors. 2020 May 1;13:222. doi: 10.1186/s13071-020-3933-6 (PMC7195708; doi:10.1186/s13071-020-3933-6)
Supplement: Supplementary file 2 — Additional file 2: Table S1. Estimates of divergence using partial 18S rDNA sequences from the haemogregarines species used in the current study. Distance matrix showing ranges as percentage for the genetic p-distances between the sequences. Alignment length 1924 nt. [file 13071_2020_3933_MOESM2_ESM.xlsx]

## Sheet: Sheet1
Additional file 2: Table S1. Estimates of divergence using partial 18S rDNA sequences from the haemogregarines species used in the current study. Distance matrix showing ranges as percentage for the genetic p-distances between the sequences. Alignment length 1924 nt.
	1	2	3	4	5	6	7	8	9	10	11	12	13	14	15	16	17	18	19	20	21	22	23	24	25	26	27	28	29	30	31	32	33	34	35	36	37	38	39	40	41	42	43	44	45	46	47	48	49
1. HQ829440 Hepatozoon felis ex Panthera leo persica
2. HQ829444 Hepatozoon felis ex Panthera pardus fusca	0
3. MN793000 Hepatozoon ingwe n. sp. ex Panthera pardus pardus	0	0
4. JN123435 Hepatozoon felis ex Felis catus	0.02	0.03	0.02
5. KX757032 Hepatozoon silvestris ex Felis silvestris silvestris	0.02	0.02	0.01	0.04
6. LC314791 Hepatozoon apri ex Sus scrofa leucomystax	0.02	0.02	0.01	0.03	0.02
7. AY620232 Hepatozoon felis ex Felis catus	0.03	0.03	0.02	0.03	0.02	0.02
8. AY628681 Hepatozoon felis ex Felis catus	0.03	0.03	0.02	0.03	0.02	0.02	0
9. HQ829445 Hepatozoon felis ex Panthera tigris tigris	0.02	0.03	0.02	0.03	0.03	0.03	0	0
10. MN793002 Hepatozoon luiperdjie n. sp. ex Panthera pardus pardus	0.01	0.01	0.01	0.03	0.01	0.02	0.01	0.01	0.01
11. KY056823 Hepatozoon felis ex Rhipicephalus sanguineus ex Panthera leo persica	0.02	0.02	0.01	0.02	0.03	0.03	0.02	0.02	0.02	0.01
12. KC138535 Hepatozoon canis ex Canis lupus familiaris	0.04	0.05	0.03	0.04	0.05	0.05	0.05	0.05	0.04	0.03	0.05
13. MH615006 Hepatozoon canis ex Canis lupus familiaris	0.04	0.04	0.02	0.05	0.04	0.04	0.03	0.03	0.04	0.02	0.05	0
14. MG919980 Hepatozoon sp. ex Canis mesomelas	0.03	0.03	0.02	0.05	0.03	0.04	0.03	0.03	0.03	0.02	0.04	0.01	0
15. DQ439540 Hepatozoon canis ex Canis lupus familiaris	0.04	0.04	0.02	0.05	0.04	0.04	0.03	0.03	0.04	0.02	0.04	0	0.01	0.01
16. AY461376 Hepatozoon canis ex Pseudalopex gymnocercus	0.05	0.05	0.03	0.06	0.04	0.05	0.04	0.04	0.05	0.03	0.05	0.02	0.01	0.01	0.01
17. MG919977 Hepatozoon sp. ex Canis mesomelas	0.03	0.03	0.03	0.05	0.04	0.04	0.04	0.04	0.03	0.03	0.04	0.01	0.01	0.01	0.01	0.02
18. KU198330 Hepatozoon sp. ex Meles meles	0.03	0.03	0.02	0.03	0.03	0.02	0.03	0.03	0.03	0.02	0.03	0.06	0.04	0.03	0.04	0.04	0.04
19. MG136687 Hepatozoon martis ex Martes martes	0.03	0.03	0.02	0.03	0.03	0.02	0.03	0.03	0.03	0.02	0.03	0.05	0.04	0.03	0.04	0.04	0.04	0
20. EF222257 Hepatozoon sp. ex Martes martes	0.03	0.03	0.01	0.03	0.03	0.02	0.03	0.03	0.03	0.01	0.03	0.05	0.04	0.03	0.04	0.04	0.04	0	0
21. EU041717 Hepatozoon ursi ex Ursus thibetanus japonicus	0.03	0.03	0.02	0.04	0.03	0.03	0.03	0.03	0.04	0.02	0.04	0.05	0.04	0.03	0.04	0.05	0.05	0.03	0.03	0.03
22. HQ829437 Hepatozoon ursi ex Melursus ursinus	0.03	0.03	0.02	0.04	0.04	0.03	0.04	0.04	0.04	0.02	0.04	0.05	0.05	0.03	0.04	0.05	0.05	0.03	0.03	0.03	0
23. EU041718 Hepatozoon ursi ex Ursus thibetanus japonicus	0.03	0.03	0.02	0.04	0.03	0.03	0.03	0.03	0.04	0.02	0.04	0.06	0.04	0.03	0.04	0.05	0.05	0.03	0.03	0.03	0	0
24. AF176836 Hepatozoon americanum ex Canis familiaris	0.03	0.03	0.02	0.05	0.03	0.04	0.04	0.04	0.05	0.03	0.05	0.06	0.05	0.04	0.04	0.05	0.05	0.04	0.04	0.04	0.04	0.05	0.04
25. AY461377 Hepatozoon sp. ex Dusicyon thous	0.04	0.04	0.04	0.07	0.03	0.04	0.04	0.04	0.05	0.04	0.06	0.07	0.04	0.05	0.04	0.04	0.07	0.04	0.04	0.04	0.05	0.06	0.05	0.03
26. KJ461943 Karyolysus lacazei ex Lacerta viridis	0.03	0.03	0.03	0.04	0.05	0.04	0.03	0.03	0.03	0.03	0.03	0.05	0.05	0.06	0.05	0.06	0.05	0.03	0.03	0.03	0.04	0.04	0.04	0.05	0.07
27. KJ461945 Karyolysus sp. ex Zootoca vivipara	0.03	0.03	0.03	0.04	0.05	0.04	0.03	0.03	0.03	0.03	0.03	0.05	0.05	0.06	0.05	0.06	0.05	0.03	0.03	0.03	0.04	0.04	0.04	0.05	0.07	0
28. KJ461939 Karyolysus latus ex Podarcis muralis	0.03	0.03	0.03	0.04	0.05	0.04	0.03	0.03	0.03	0.03	0.03	0.05	0.05	0.05	0.05	0.06	0.05	0.04	0.04	0.04	0.04	0.04	0.04	0.05	0.08	0.01	0.01
29. KC696565 Hepatozoon sp. ex Psammophis schokari	0.03	0.03	0.02	0.04	0.02	0.03	0.02	0.02	0.03	0.02	0.03	0.05	0.03	0.03	0.03	0.03	0.05	0.02	0.02	0.02	0.03	0.03	0.03	0.03	0.04	0.02	0.02	0.02
30. HQ734791 Hepatozoon sp. ex Scelarcis perspicillata	0.02	0.03	0.02	0.05	0.03	0.03	0.02	0.02	0.02	0.02	0.04	0.04	0.03	0.03	0.03	0.03	0.05	0.03	0.03	0.03	0.03	0.03	0.03	0.03	0.04	0.02	0.02	0.02	0.01
31. HQ734792 Hepatozoon sp. ex Podarcis vaucheri	0.02	0.02	0.02	0.04	0.02	0.03	0.02	0.02	0.02	0.02	0.03	0.04	0.03	0.03	0.03	0.03	0.05	0.03	0.03	0.03	0.03	0.03	0.03	0.03	0.04	0.02	0.02	0.02	0.01	0
32. KX011040 Karyolysus paradoxa ex Varanus albigularis	0.03	0.03	0.03	0.04	0.04	0.04	0.03	0.03	0.03	0.03	0.03	0.05	0.05	0.05	0.05	0.06	0.04	0.04	0.04	0.04	0.04	0.04	0.04	0.05	0.07	0.02	0.02	0.03	0.02	0.02	0.02
33. MG041594 Hepatozoon involucrum ex Hyperolius marmoratus	0.06	0.06	0.05	0.07	0.05	0.05	0.05	0.05	0.07	0.04	0.08	0.09	0.06	0.06	0.06	0.07	0.07	0.06	0.05	0.06	0.07	0.07	0.06	0.06	0.07	0.06	0.06	0.06	0.04	0.04	0.04	0.06
34. MG041596 Hepatozoon tenuis ex Afrixalus fornasinii	0.06	0.06	0.05	0.07	0.05	0.06	0.05	0.05	0.07	0.04	0.08	0.09	0.06	0.06	0.06	0.07	0.07	0.06	0.05	0.05	0.06	0.07	0.06	0.06	0.06	0.06	0.06	0.06	0.04	0.03	0.03	0.06	0.01
35. MG041604 Hepatozoon ixoxo ex Sclerophrys pusilla	0.06	0.06	0.04	0.07	0.05	0.05	0.05	0.05	0.07	0.04	0.08	0.09	0.06	0.06	0.06	0.07	0.07	0.06	0.05	0.05	0.07	0.07	0.06	0.06	0.06	0.07	0.07	0.07	0.04	0.04	0.04	0.07	0.02	0.01
36. MG041605 Hepatozoon theileri ex Ametia delalandii	0.06	0.06	0.05	0.07	0.05	0.05	0.05	0.05	0.06	0.04	0.07	0.08	0.06	0.06	0.06	0.06	0.07	0.05	0.05	0.05	0.06	0.06	0.06	0.06	0.06	0.05	0.05	0.06	0.04	0.04	0.04	0.05	0.02	0.02	0.01
37. MG041602 Hepatozoon thori ex Hyperolius marmoratus	0.07	0.07	0.05	0.07	0.05	0.05	0.05	0.05	0.07	0.04	0.08	0.08	0.06	0.06	0.06	0.06	0.07	0.06	0.06	0.05	0.07	0.07	0.07	0.07	0.07	0.07	0.07	0.07	0.04	0.04	0.04	0.07	0.02	0.02	0.01	0.02
38. MG519502 Hepatozoon angeladaviesae ex Philothamnus semivariegatus	0.07	0.07	0.06	0.09	0.07	0.07	0.07	0.07	0.08	0.06	0.09	0.09	0.07	0.06	0.07	0.07	0.08	0.06	0.06	0.06	0.06	0.07	0.06	0.07	0.08	0.09	0.09	0.09	0.06	0.06	0.05	0.08	0.07	0.06	0.06	0.07	0.06
39. MG519504 Hepatozoon cecilhoarei ex Philothamnus natalensis natalensis	0.07	0.07	0.06	0.09	0.06	0.07	0.07	0.06	0.08	0.06	0.09	0.09	0.07	0.06	0.07	0.08	0.08	0.06	0.06	0.06	0.07	0.07	0.07	0.07	0.07	0.1	0.1	0.1	0.05	0.05	0.05	0.08	0.07	0.06	0.06	0.07	0.06	0.01
40. JN181157 Hepatozoon sipedon ex Nerodia sipedon sipedon	0.07	0.07	0.06	0.08	0.07	0.07	0.07	0.07	0.08	0.06	0.09	0.1	0.07	0.07	0.08	0.08	0.09	0.06	0.06	0.06	0.08	0.08	0.08	0.08	0.08	0.09	0.09	0.1	0.06	0.06	0.06	0.09	0.07	0.07	0.07	0.07	0.07	0.07	0.07
41. KR069084 Hepatozoon fitzsimonsi ex Kinixys zombensis	0.02	0.02	0.02	0.04	0.03	0.02	0.02	0.02	0.03	0.02	0.03	0.04	0.03	0.03	0.03	0.04	0.04	0.03	0.03	0.02	0.03	0.03	0.03	0.04	0.05	0.04	0.04	0.04	0.03	0.02	0.02	0.03	0.04	0.04	0.04	0.04	0.04	0.05	0.05	0.05
42. EF157822 Hepatozoon ayorgbor ex Python regius	0.04	0.04	0.02	0.05	0.04	0.04	0.04	0.04	0.05	0.03	0.05	0.07	0.05	0.04	0.05	0.05	0.05	0.04	0.04	0.04	0.04	0.05	0.04	0.05	0.05	0.04	0.04	0.04	0.02	0.03	0.02	0.04	0.05	0.05	0.05	0.05	0.05	0.06	0.06	0.06	0.02
43. EF222259 Hepatozoon sp. ex Sciurus vulgaris	0.05	0.05	0.04	0.06	0.05	0.06	0.05	0.05	0.06	0.05	0.06	0.07	0.06	0.06	0.06	0.07	0.05	0.06	0.06	0.06	0.06	0.06	0.06	0.06	0.06	0.05	0.05	0.05	0.04	0.04	0.04	0.05	0.07	0.06	0.06	0.06	0.06	0.07	0.07	0.07	0.04	0.02
44. KM234646 Hepatozoon domerguei ex Madagascarophis colubrinus	0.03	0.03	0.02	0.05	0.03	0.03	0.02	0.02	0.03	0.03	0.03	0.05	0.03	0.04	0.04	0.04	0.05	0.03	0.03	0.03	0.03	0.03	0.04	0.04	0.04	0.04	0.04	0.05	0.02	0.02	0.02	0.04	0.04	0.04	0.03	0.03	0.03	0.05	0.05	0.06	0.02	0.01	0.03
45. KF992699 Hemolivia mauritanica ex Testudo marginata	0.04	0.04	0.02	0.05	0.04	0.03	0.03	0.03	0.04	0.03	0.05	0.04	0.04	0.04	0.03	0.04	0.04	0.04	0.04	0.04	0.04	0.04	0.04	0.04	0.05	0.04	0.04	0.04	0.02	0.02	0.02	0.03	0.05	0.05	0.05	0.05	0.05	0.06	0.06	0.06	0.02	0.03	0.05	0.02
46. KR069082 Hemolivia parvula ex Kinixys zombensis	0.02	0.02	0.02	0.04	0.03	0.03	0.02	0.02	0.03	0.02	0.03	0.03	0.03	0.03	0.03	0.04	0.04	0.03	0.03	0.03	0.03	0.03	0.03	0.03	0.05	0.04	0.04	0.04	0.02	0.02	0.02	0.03	0.04	0.04	0.04	0.04	0.04	0.05	0.05	0.06	0.02	0.02	0.04	0.02	0.01
47. KF992713 Hemolivia sp. ex Rhinoclemmys pulcherrima manni	0.03	0.03	0.02	0.04	0.03	0.03	0.03	0.03	0.03	0.02	0.04	0.04	0.03	0.03	0.03	0.04	0.04	0.03	0.03	0.03	0.04	0.04	0.04	0.04	0.04	0.04	0.04	0.04	0.02	0.02	0.02	0.03	0.05	0.05	0.05	0.05	0.05	0.06	0.06	0.06	0.02	0.03	0.05	0.02	0.01	0.01
48. KF992711 Hemolivia mariae ex Egernia stokesii	0.04	0.04	0.02	0.04	0.04	0.04	0.03	0.03	0.04	0.02	0.04	0.05	0.04	0.03	0.04	0.05	0.04	0.04	0.04	0.04	0.04	0.04	0.04	0.04	0.05	0.04	0.04	0.04	0.02	0.02	0.02	0.03	0.06	0.06	0.05	0.06	0.06	0.06	0.06	0.07	0.02	0.03	0.05	0.02	0.02	0.01	0.01
49. KP881349 Hemolivia stellata ex Amblyomma rotundatum ex Rhinella marina	0.03	0.03	0.02	0.04	0.03	0.03	0.03	0.03	0.04	0.02	0.04	0.05	0.04	0.03	0.04	0.04	0.04	0.03	0.03	0.03	0.04	0.04	0.04	0.04	0.04	0.03	0.03	0.03	0.02	0.02	0.02	0.03	0.05	0.05	0.05	0.05	0.05	0.06	0.06	0.06	0.02	0.03	0.04	0.02	0.01	0.01	0.01	0.01
50. HQ224959 Haemogregarina balli ex Chelydra serpentina	0.06	0.06	0.04	0.07	0.06	0.06	0.05	0.05	0.06	0.04	0.07	0.08	0.06	0.06	0.06	0.06	0.07	0.06	0.06	0.06	0.06	0.06	0.06	0.07	0.07	0.06	0.06	0.06	0.04	0.04	0.04	0.06	0.08	0.08	0.07	0.07	0.07	0.08	0.08	0.08	0.04	0.06	0.07	0.04	0.05	0.04	0.05	0.05	0.05
51. KF257925 Haemogregarina sp. ex Pelusios subniger	0.06	0.06	0.04	0.06	0.05	0.06	0.05	0.05	0.06	0.05	0.07	0.07	0.05	0.06	0.05	0.06	0.07	0.06	0.06	0.06	0.06	0.07	0.06	0.06	0.06	0.06	0.06	0.06	0.04	0.04	0.04	0.06	0.07	0.07	0.07	0.07	0.08	0.08	0.08	0.08	0.04	0.05	0.07	0.04	0.04	0.04	0.04	0.05	0.04
52. KF257926 Haemogregarina stepanowi ex Mauremys caspica	0.06	0.06	0.04	0.07	0.06	0.06	0.05	0.05	0.06	0.04	0.07	0.07	0.06	0.06	0.05	0.06	0.07	0.05	0.05	0.05	0.06	0.06	0.06	0.06	0.07	0.06	0.06	0.06	0.04	0.04	0.04	0.06	0.08	0.08	0.08	0.07	0.08	0.08	0.08	0.08	0.04	0.05	0.07	0.04	0.05	0.04	0.04	0.05	0.04
53. KM887508 Haemogregarina pellegrini ex Malayemys subtrijuga	0.06	0.06	0.05	0.07	0.05	0.06	0.05	0.05	0.06	0.05	0.07	0.07	0.05	0.06	0.05	0.06	0.07	0.05	0.05	0.05	0.06	0.07	0.06	0.06	0.06	0.06	0.06	0.06	0.04	0.04	0.04	0.06	0.07	0.07	0.07	0.07	0.07	0.08	0.07	0.08	0.04	0.05	0.07	0.04	0.04	0.04	0.04	0.05	0.04
54. HQ224957 Dactylosoma ranarum ex Pelophylax kl. esculentus	0.06	0.06	0.05	0.08	0.05	0.06	0.05	0.05	0.07	0.05	0.08	0.07	0.05	0.06	0.06	0.06	0.08	0.05	0.05	0.05	0.06	0.07	0.06	0.06	0.06	0.07	0.07	0.08	0.04	0.05	0.04	0.07	0.07	0.07	0.07	0.07	0.07	0.08	0.08	0.07	0.05	0.05	0.07	0.05	0.04	0.04	0.04	0.05	0.04
55. MH211602 Klossiella equi ex Equus ferus caballus	0.14	0.15	0.11	0.17	0.12	0.13	0.12	0.12	0.15	0.11	0.18	0.16	0.12	0.11	0.12	0.12	0.15	0.12	0.12	0.12	0.12	0.14	0.12	0.12	0.12	0.17	0.17	0.17	0.1	0.1	0.1	0.15	0.14	0.13	0.14	0.13	0.14	0.13	0.13	0.14	0.1	0.12	0.13	0.1	0.11	0.11	0.11	0.11	0.11
56. DQ096835 Adelina dimidiata ex Scolopendra cingulata	0.11	0.11	0.08	0.12	0.09	0.09	0.09	0.09	0.11	0.08	0.13	0.12	0.09	0.09	0.1	0.1	0.1	0.09	0.1	0.1	0.09	0.1	0.09	0.11	0.1	0.12	0.12	0.12	0.08	0.08	0.08	0.1	0.11	0.11	0.11	0.11	0.1	0.11	0.11	0.12	0.08	0.1	0.11	0.08	0.08	0.08	0.08	0.09	0.08
57. DQ096836 Adelina grylli ex Gryllus bimaculatus	0.1	0.1	0.07	0.11	0.09	0.09	0.08	0.08	0.1	0.07	0.12	0.11	0.08	0.08	0.09	0.09	0.1	0.09	0.09	0.09	0.08	0.09	0.08	0.1	0.09	0.11	0.11	0.11	0.07	0.07	0.07	0.1	0.1	0.1	0.1	0.1	0.1	0.11	0.11	0.11	0.07	0.09	0.1	0.07	0.08	0.07	0.08	0.08	0.07
[truncated: 8 more columns]
